# Supplementary material for: Connecting moss lipid droplets to patchoulol biosynthesis
Source: PLoS One. 2020 Dec 7;15(12):e0243620. doi: 10.1371/journal.pone.0243620 (PMC7721168; doi:10.1371/journal.pone.0243620)
Supplement: S3 File — (ZIP) [file pone.0243620.s003.zip]

Archive with 101 entries (101 files):
- 325 OE/Experiment_325 OE begin 99.tif
- 325 OE/Experiment_325 OE End 133.tif
- 325 OE/Experiment_Image101.tif
- 325 OE/Experiment_Image103.tif
- 325 OE/Experiment_Image105.tif
- 325 OE/Experiment_Image107.tif
- 325 OE/Experiment_Image109.tif
- 325 OE/Experiment_Image111.tif
- 325 OE/Experiment_Image113.tif
- 325 OE/Experiment_Image115.tif
- 325 OE/Experiment_Image117.tif
- 325 OE/Experiment_Image119.tif
- 325 OE/Experiment_Image121.tif
- 325 OE/Experiment_Image123.tif
- 325 OE/Experiment_Image127.tif
- 325 OE/Experiment_Image129.tif
- 325 OE/Experiment_Image131.tif
- 325 OE/Results 325 OE.xls
- 325-PTS/Experiment_325 PTS last 97.tif
- 325-PTS/Experiment_Image054 325 PTS begining.tif
- 325-PTS/Experiment_Image056.tif
- 325-PTS/Experiment_Image059.tif
- 325-PTS/Experiment_Image061.tif
- 325-PTS/Experiment_Image065.tif
- 325-PTS/Experiment_Image067.tif
- 325-PTS/Experiment_Image069.tif
- 325-PTS/Experiment_Image071.tif
- 325-PTS/Experiment_Image073.tif
- 325-PTS/Experiment_Image075.tif
- 325-PTS/Experiment_Image077.tif
- 325-PTS/Experiment_Image079.tif
- 325-PTS/Experiment_Image081.tif
- 325-PTS/Experiment_Image083.tif
- 325-PTS/Experiment_Image085.tif
- 325-PTS/Experiment_Image087.tif
- 325-PTS/Experiment_Image089.tif
- 325-PTS/Experiment_Image091.tif
- 325-PTS/Experiment_Image093.tif
- 325-PTS/Experiment_Image095.tif
- 325-PTS/Results 325 pts.xls
- 325-Venus/Experiment_Image183 325V begin.tif
- 325-Venus/Experiment_Image185.tif
- 325-Venus/Experiment_Image187.tif
- 325-Venus/Experiment_Image189.tif
- 325-Venus/Experiment_Image191.tif
- 325-Venus/Experiment_Image193.tif
- 325-Venus/Experiment_Image195.tif
- 325-Venus/Experiment_Image197.tif
- 325-Venus/Experiment_Image199.tif
- 325-Venus/Experiment_Image201.tif
- 325-Venus/Experiment_Image203.tif
- 325-Venus/Experiment_Image205.tif
- 325-Venus/Experiment_Image207.tif
- 325-Venus/Experiment_Image209 325V end.tif
- 325-Venus/Results 325V.xls
- Experiment.lif
- Ole-LP42A-PTS/Experiment_Image238 ole lp42a pts begin.tif
- Ole-LP42A-PTS/Experiment_Image240.tif
- Ole-LP42A-PTS/Experiment_Image242.tif
- Ole-LP42A-PTS/Experiment_Image244.tif
- Ole-LP42A-PTS/Experiment_Image246.tif
- Ole-LP42A-PTS/Experiment_Image248.tif
- Ole-LP42A-PTS/Experiment_Image250.tif
- Ole-LP42A-PTS/Experiment_Image252.tif
- Ole-LP42A-PTS/Experiment_Image254.tif
- Ole-LP42A-PTS/Experiment_Image256.tif
- Ole-LP42A-PTS/Experiment_Image258.tif
- Ole-LP42A-PTS/Experiment_Image260.tif
- Ole-LP42A-PTS/Experiment_ole lp4 2a pts end image 260.tif
- Ole-LP42A-PTS/Results Ole lp42A PTS.xlsx
- PTS only/Experiment_Image151.tif
- PTS only/Experiment_Image153.tif
- PTS only/Experiment_Image156.tif
- PTS only/Experiment_Image158.tif
- PTS only/Experiment_Image160.tif
- PTS only/Experiment_Image162.tif
- PTS only/Experiment_Image164.tif
- PTS only/Experiment_Image166.tif
- PTS only/Experiment_Image168.tif
- PTS only/Experiment_Image170.tif
- PTS only/Experiment_Image172.tif
- PTS only/Experiment_Image174.tif
- PTS only/Experiment_Image176.tif
- PTS only/Experiment_Image178.tif
- PTS only/Experiment_PTS only begining 149.tif
- PTS only/Experiment_PTS only end 180.tif
- PTS only/PTS only.xls
- WT/Experiment_wt 10.tif
- WT/Experiment_wt 11.tif
- WT/Experiment_wt 12.tif
- WT/Experiment_wt 13.tif
- WT/Experiment_wt 14.tif
- WT/Experiment_wt 2.tif
- WT/Experiment_wt 3.tif
- WT/Experiment_wt 4.tif
- WT/Experiment_wt 5.tif
- WT/Experiment_wt 6.tif
- WT/Experiment_wt 7.tif
- WT/Experiment_wt 8.tif
- WT/Experiment_wt 9.tif
- WT/WT all Results.xls
