# Supplementary material for: Connecting moss lipid droplets to patchoulol biosynthesis
Source: PLoS One. 2020 Dec 7;15(12):e0243620. doi: 10.1371/journal.pone.0243620 (PMC7721168; doi:10.1371/journal.pone.0243620)
Supplement: S3 File — (ZIP) [file pone.0243620.s003.zip › 325 OE/Results 325 OE.xls]

	Label	Angle	Length
1		0.000	5.611E-4
2		0.000	5.611E-4
3		0.000	5.645E-4
4		0.000	5.611E-4
5		-14.036	5.748E-4
6		-14.036	5.914E-4
7		33.690	5.026E-4
8		0.000	4.988E-4
9		0.000	3.792E-4
10		-18.435	5.141E-4
11		0.000	4.539E-4
12		0.000	3.792E-4
13		-26.565	5.914E-4
14		-21.801	6.715E-4
15		0.000	5.645E-4
16		-30.964	7.984E-4
17		-26.565	3.357E-4
18		-11.310	5.645E-4
19		-8.130	8.817E-4
20		-21.801	6.715E-4
21		21.801	7.533E-4
22		0.000	7.507E-4
23		-15.945	9.678E-4
24		-20.556	0.001
25		-18.435	8.480E-4
26		-23.199	0.001
27		51.340	8.991E-4
28		-14.036	5.645E-4
29		0.000	5.645E-4
30		21.801	6.715E-4
31		0.000	4.364E-4
32		18.435	8.480E-4
33		-18.435	7.297E-4
34		-11.310	7.108E-4
35		-18.435	5.141E-4
36		-14.036	6.358E-4
37		-26.565	5.327E-4
38		0.000	1.870E-4
39		-14.036	4.408E-4
40		-14.036	4.539E-4
41		-14.036	5.748E-4
42		9.462	7.712E-4
43		0.000	7.584E-4
44		0.000	6.234E-4
45		0.000	6.265E-4
46		-26.565	3.792E-4
47		14.036	5.748E-4
48		0.000	4.988E-4
49		-14.036	5.645E-4
50		-11.310	6.265E-4
51		-11.310	6.970E-4
52		0.000	5.645E-4
53		-14.036	5.645E-4
54		-18.435	3.943E-4
55		-14.036	5.141E-4
56		26.565	5.327E-4
57		0.000	5.026E-4
58		-26.565	2.571E-4
59		-14.036	4.408E-4
60		18.435	3.792E-4
61		0.000	3.117E-4
62		0.000	3.792E-4
63		0.000	6.858E-4
64		0.000	5.645E-4
65		-14.036	5.748E-4
66		-26.565	5.914E-4
67		-9.462	8.318E-4
68		0.000	8.105E-4
69		-11.310	6.358E-4
70		-14.036	5.141E-4
71		-14.036	5.327E-4
72		-11.310	6.509E-4
73		-11.310	7.108E-4
74		0.000	3.792E-4
75		-11.310	6.358E-4
76		9.462	7.712E-4
77		26.565	5.363E-4
78		12.529	0.001
79		32.005	0.001
80		-9.462	8.200E-4
81		-9.462	7.584E-4
82		9.462	7.584E-4
83		18.435	8.480E-4
84		0.000	6.858E-4
85		18.435	8.684E-4
86		11.310	7.584E-4
87		14.036	5.748E-4
88		-14.036	5.645E-4
89		26.565	5.914E-4
90		0.000	3.741E-4
91		21.801	6.140E-4
92		-14.036	6.509E-4
93		9.462	7.507E-4
94		-33.690	5.327E-4
95		0.000	4.988E-4
96		-21.801	5.914E-4
97		-15.945	9.077E-4
98		0.000	4.408E-4
99		-33.690	5.327E-4
100		0.000	5.611E-4
101		14.036	0.001
102		-6.340	0.001
103		18.435	8.684E-4
104		9.462	7.584E-4
105		-21.801	6.509E-4
106		-14.036	5.748E-4
107		-14.036	5.914E-4
108		-15.945	9.077E-4
109		-35.538	0.001
110		0.000	0.001
111		-15.945	9.537E-4
112		-9.462	7.108E-4
113		0.000	8.105E-4
114		0.000	8.105E-4
115		9.462	8.318E-4
116		-21.801	7.886E-4
117		51.340	8.388E-4
118		-21.801	5.914E-4
119		0.000	5.645E-4
120		0.000	8.728E-4
121		0.000	3.792E-4
122		0.000	6.858E-4
123		-26.565	5.914E-4
124		-14.036	5.141E-4
125		-33.690	8.861E-4
126		15.945	9.857E-4
127		-33.690	0.001
128		-14.036	5.748E-4
129		0.000	7.584E-4
130		12.529	0.001
131		8.130	9.372E-4
132		0.000	6.234E-4
133		0.000	5.611E-4
134		-11.310	6.265E-4
135		-11.310	6.265E-4
136		-11.310	5.748E-4
137		-14.036	4.539E-4
138		8.130	9.994E-4
139		0.000	3.179E-4
140		-26.565	3.179E-4
141		0.000	9.372E-4
142		-11.310	7.886E-4
143		-9.462	7.712E-4
144		-11.310	6.509E-4
145		0.000	4.988E-4
146		-18.435	3.792E-4
147		-18.435	4.182E-4
148		-18.435	4.539E-4
149		26.565	2.571E-4
150		0.000	2.494E-4
151		-26.565	3.179E-4
152		-14.036	5.748E-4
153		-18.435	3.792E-4
154		0.000	6.858E-4
155		-14.036	5.141E-4
156		0.000	6.858E-4
157		-15.945	9.678E-4
158		9.462	8.318E-4
159		-12.529	0.001
160		-18.435	4.408E-4
161		-14.036	5.645E-4
162		21.801	6.715E-4
163		0.000	4.364E-4
164		45.000	5.882E-4
165		0.000	7.507E-4
166		21.801	6.970E-4
167		21.801	6.509E-4
168		18.435	3.943E-4
169		-11.310	5.748E-4
170		14.036	5.914E-4
171		-45.000	5.363E-4
172		0.000	3.179E-4
173		-23.199	9.268E-4
174		-15.945	9.268E-4
175		-18.435	3.357E-4
176		-18.435	8.105E-4
177		8.130	9.994E-4
178		8.130	9.537E-4
179		20.556	0.001
180		-11.310	7.108E-4
181		-15.945	0.001
182		-26.565	6.140E-4
183		-9.462	8.318E-4
184		23.199	9.268E-4
185		14.036	6.265E-4
186		0.000	5.611E-4
187		-7.125	0.001
188		0.000	6.858E-4
189		-14.036	5.914E-4
190		0.000	4.408E-4
191		-14.036	5.141E-4
192		11.310	6.886E-4
193		-18.435	8.480E-4
194		0.000	3.179E-4
195		-14.036	6.358E-4
196		-11.310	7.108E-4
197		-26.565	8.105E-4
198		-26.565	3.792E-4
199		-18.435	7.108E-4
200		26.565	8.926E-4
201		14.036	0.001
202		-11.310	6.970E-4
203		-26.565	8.926E-4
204		30.964	7.270E-4
205		-45.000	7.507E-4
206		-63.435	5.882E-4
207		-45.000	4.869E-4
208		-21.801	7.297E-4
209		-51.340	7.507E-4
210		-33.690	9.857E-4
211		-18.435	3.943E-4
212		-14.036	5.141E-4
213		-53.130	6.172E-4
214		-26.565	5.576E-4
215		-21.801	7.297E-4
216		-18.435	3.792E-4
217		-18.435	3.943E-4
218		0.000	4.408E-4
219	Mean	-6.162	6.596E-4
220	SD	17.851	2.193E-4
221	Min	-63.435	1.870E-4
222	Max	51.340	0.001
