# Supplementary material for: Connecting moss lipid droplets to patchoulol biosynthesis
Source: PLoS One. 2020 Dec 7;15(12):e0243620. doi: 10.1371/journal.pone.0243620 (PMC7721168; doi:10.1371/journal.pone.0243620)
Supplement: S3 File — (ZIP) [file pone.0243620.s003.zip › 325-PTS/Results 325 pts.xls]

	Label	Angle	Length
1		-14.036	5.645E-4
2		-11.310	5.645E-4
3		-14.036	6.265E-4
4		0.000	3.117E-4
5		0.000	4.408E-4
6		53.130	5.363E-4
7		56.310	5.882E-4
8		-45.000	4.869E-4
9		0.000	5.026E-4
10		0.000	3.792E-4
11		0.000	3.792E-4
12		14.036	5.026E-4
13		-56.310	5.290E-4
14		-26.565	2.571E-4
15		-18.435	3.943E-4
16		-26.565	5.576E-4
17		-26.565	5.327E-4
18		-14.036	5.914E-4
19		-45.000	6.172E-4
20		-56.310	4.408E-4
21		-18.435	3.943E-4
22		0.000	4.408E-4
23		0.000	5.645E-4
24		0.000	4.539E-4
25		-18.435	4.539E-4
26		-26.565	3.179E-4
27		-45.000	5.748E-4
28		0.000	3.179E-4
29		-30.964	7.812E-4
30		-9.462	7.712E-4
31		-21.801	7.297E-4
32		0.000	5.141E-4
33		-45.000	5.748E-4
34		-26.565	6.509E-4
35		-11.310	6.886E-4
36		-21.801	7.297E-4
37		-26.565	6.509E-4
38		-18.435	4.539E-4
39		-14.036	5.327E-4
40		-11.310	6.509E-4
41		-14.036	5.327E-4
42		78.690	5.645E-4
43		-21.801	7.297E-4
44		-14.036	5.748E-4
45		-45.000	5.748E-4
46		-26.565	3.357E-4
47		-30.964	7.812E-4
48		23.199	9.758E-4
49		-18.435	4.539E-4
50		-26.565	5.576E-4
51		-14.036	5.748E-4
52		0.000	6.358E-4
53		-21.801	6.970E-4
54		-14.036	5.914E-4
55		-18.435	4.539E-4
56		-21.801	7.886E-4
57		-14.036	5.914E-4
58		-15.945	9.077E-4
59		0.000	3.792E-4
60		0.000	2.494E-4
61		0.000	3.792E-4
62		-21.801	6.140E-4
63		0.000	3.792E-4
64		-38.660	7.610E-4
65		-14.036	5.748E-4
66		-14.036	5.141E-4
67		-8.130	9.537E-4
68		-21.801	6.140E-4
69		-18.435	4.748E-4
70		-36.870	6.744E-4
71		0.000	3.792E-4
72		11.310	6.715E-4
73		14.036	5.141E-4
74		-33.690	5.363E-4
75		-18.435	4.539E-4
76		-26.565	1.971E-4
77		-18.435	0.001
78		-23.962	0.001
79		-20.556	0.001
80		-15.945	0.001
81		0.000	6.886E-4
82		-26.565	5.914E-4
83		-26.565	8.105E-4
84		-11.310	5.645E-4
85		-14.036	5.026E-4
86		0.000	5.026E-4
87		-15.945	0.001
88		0.000	6.265E-4
89		-38.660	8.480E-4
90		-14.036	5.141E-4
91		-26.565	6.419E-4
92		-15.945	9.857E-4
93		-14.036	5.141E-4
94		-11.310	5.914E-4
95		-12.529	0.001
96		-20.556	0.001
97		-11.310	6.509E-4
98		-18.435	4.182E-4
99		-45.000	7.108E-4
100		-21.801	6.419E-4
101		-26.565	6.419E-4
102		8.130	8.926E-4
103		0.000	4.988E-4
104		-45.000	7.108E-4
105		-18.435	3.792E-4
106		-26.565	3.943E-4
107		-11.310	6.715E-4
108		0.000	3.792E-4
109		-26.565	5.026E-4
110		-26.565	3.943E-4
111		0.000	3.741E-4
112		-14.036	5.914E-4
113		-18.435	3.792E-4
114		-18.435	3.792E-4
115		-21.801	7.297E-4
116		0.000	4.408E-4
117		-18.435	4.408E-4
118		-14.036	5.748E-4
119		-11.310	5.748E-4
120		-15.945	9.077E-4
121		-18.435	4.539E-4
122		0.000	8.105E-4
123		-21.801	6.715E-4
124		0.000	4.408E-4
125		21.801	6.744E-4
126		-11.310	7.108E-4
127		26.565	6.419E-4
128		21.801	6.715E-4
129		-11.310	6.265E-4
130		-11.310	7.108E-4
131		-26.565	6.509E-4
132		0.000	3.117E-4
133		-26.565	5.576E-4
134		14.036	5.645E-4
135		-18.435	3.792E-4
136		-18.435	5.141E-4
137		-11.310	7.108E-4
138		-14.036	4.539E-4
139		11.310	6.358E-4
140		0.000	5.026E-4
141		-14.036	4.539E-4
142		-18.435	4.539E-4
143		-9.462	8.318E-4
144		0.000	8.750E-4
145		9.462	8.926E-4
146		0.000	6.265E-4
147		-14.036	4.539E-4
148		0.000	4.408E-4
149		-9.462	8.318E-4
150		-18.435	4.539E-4
151		0.000	8.129E-4
152		-11.310	6.509E-4
153		-54.462	0.001
154		-9.462	8.318E-4
155		-21.801	7.533E-4
156		-14.036	4.408E-4
157		-18.435	3.179E-4
158		-18.435	4.748E-4
159		-33.690	4.182E-4
160		-18.435	8.480E-4
161		75.964	5.327E-4
162		63.435	6.140E-4
163		14.036	5.645E-4
164		-18.435	5.327E-4
165		-56.310	5.748E-4
166		-21.801	8.105E-4
167		-18.435	4.539E-4
168		-14.036	6.509E-4
169		-11.310	6.509E-4
170		-14.036	5.914E-4
171		-21.801	7.886E-4
172		-18.435	0.001
173		-15.945	9.678E-4
174		-11.310	7.108E-4
175		0.000	6.886E-4
176		26.565	3.179E-4
177		-18.435	4.539E-4
178		33.690	5.576E-4
179		0.000	8.728E-4
180		-21.801	7.108E-4
181		33.690	5.026E-4
182		11.310	6.265E-4
183		0.000	6.234E-4
184		-18.435	7.297E-4
185		0.000	5.611E-4
186		11.310	6.265E-4
187		0.000	8.129E-4
188		-21.801	7.297E-4
189		-45.000	5.290E-4
190		0.000	0.001
191		-45.000	0.001
192		11.310	5.914E-4
193		-45.000	9.268E-4
194		-45.000	9.738E-4
195		-53.130	7.053E-4
196		0.000	8.129E-4
197		-14.036	5.914E-4
198		-14.036	5.327E-4
199		-14.036	6.358E-4
200		-63.435	6.140E-4
201		-33.690	5.327E-4
202		-26.565	3.179E-4
203		0.000	6.234E-4
204		36.870	5.882E-4
205		-18.435	4.408E-4
206		-11.310	5.748E-4
207		-9.462	8.200E-4
208		-18.435	8.480E-4
209		-21.801	6.715E-4
210		-11.310	6.509E-4
211		21.801	7.533E-4
212		51.340	9.268E-4
213		26.565	8.684E-4
214		9.462	8.318E-4
215		0.000	6.886E-4
216		-14.036	5.748E-4
217		-18.435	7.712E-4
218		26.565	5.882E-4
219		-18.435	8.684E-4
220		5.194	0.001
221		-11.310	0.001
222		-36.870	0.001
223		0.000	7.507E-4
224		-15.945	9.268E-4
225		-14.036	5.748E-4
226		-18.435	7.886E-4
227		-18.435	5.141E-4
228		-14.036	5.748E-4
229		0.000	9.352E-4
230		-11.310	6.970E-4
231		-11.310	6.970E-4
232		11.310	6.970E-4
233		18.435	7.886E-4
234		0.000	8.750E-4
235		-18.435	7.297E-4
236		-14.036	5.914E-4
237		-21.801	6.970E-4
238		-30.964	7.533E-4
239		-21.801	7.108E-4
240		-9.462	8.480E-4
241		-9.462	8.318E-4
242		-26.565	9.205E-4
243		-21.801	8.105E-4
244		-18.435	8.318E-4
245		0.000	5.748E-4
246		-8.130	0.001
247		-14.036	5.748E-4
248		0.000	5.026E-4
249		11.310	6.358E-4
250		-18.435	9.077E-4
251		-26.565	5.914E-4
252		-14.036	6.509E-4
253		-21.801	6.715E-4
254		-14.036	5.748E-4
255		-14.036	5.914E-4
256		0.000	7.481E-4
257		-9.462	8.817E-4
258		-33.690	0.001
259		-30.964	7.270E-4
260		-33.690	9.205E-4
261		-15.255	0.001
262		-26.565	0.001
263		-33.690	4.748E-4
264		-18.435	8.684E-4
265		-18.435	9.077E-4
266		-14.036	4.748E-4
267		0.000	4.364E-4
268		-18.435	3.943E-4
269		-14.036	5.914E-4
270		-9.462	8.926E-4
271		-15.945	0.001
272		-15.945	0.001
273		8.130	0.001
274		-18.435	0.001
275		-14.036	0.001
276		-45.000	0.001
277		-29.745	0.001
278		21.801	7.108E-4
279		-11.310	7.584E-4
280		-26.565	5.914E-4
281		0.000	4.408E-4
282		-21.801	7.108E-4
283		-14.036	4.748E-4
284		-18.435	9.077E-4
285		0.000	4.988E-4
286		0.000	4.364E-4
287		36.870	6.744E-4
288		-15.945	9.077E-4
289		-16.699	0.001
290		5.711	0.001
291		-20.556	0.001
292		-45.000	9.268E-4
293		0.000	6.265E-4
294		18.435	8.480E-4
295		-26.565	6.509E-4
296		33.690	5.327E-4
297		-18.435	7.712E-4
298		0.000	4.408E-4
299		-14.036	5.748E-4
300		21.801	7.886E-4
301		0.000	4.988E-4
302		-14.036	4.748E-4
303		-15.945	9.268E-4
304		0.000	0.001
305		-20.556	0.001
306		-14.036	0.001
307		-18.435	7.108E-4
308		-14.036	5.327E-4
309		-26.565	5.327E-4
310		-18.435	5.141E-4
311		-63.435	6.419E-4
312	Mean	-11.763	6.740E-4
313	SD	19.927	2.328E-4
314	Min	-63.435	1.971E-4
315	Max	78.690	0.001
