# Supplementary material for: Connecting moss lipid droplets to patchoulol biosynthesis
Source: PLoS One. 2020 Dec 7;15(12):e0243620. doi: 10.1371/journal.pone.0243620 (PMC7721168; doi:10.1371/journal.pone.0243620)
Supplement: S3 File — (ZIP) [file pone.0243620.s003.zip › 325-Venus/Results 325V.xls]

	Label	Angle	Length
1		0.000	8.129E-4
2		-11.310	7.108E-4
3		-18.435	8.480E-4
4		-11.310	7.108E-4
5		-7.125	0.001
6		-35.538	0.001
7		-51.340	7.108E-4
8		0.000	5.645E-4
9		0.000	8.750E-4
10		8.130	9.434E-4
11		-8.130	0.001
12		-18.435	9.077E-4
13		-26.565	8.926E-4
14		-18.435	8.318E-4
15		0.000	4.408E-4
16		-36.870	7.053E-4
17		-26.565	6.744E-4
18		-21.801	7.297E-4
19		-14.036	6.358E-4
20		-36.870	7.108E-4
21		-26.565	6.140E-4
22		-18.435	8.684E-4
23		-21.801	7.108E-4
24		-45.000	7.984E-4
25		-51.340	8.991E-4
26		-14.036	4.539E-4
27		-8.130	8.318E-4
28		-38.660	8.861E-4
29		-18.435	4.539E-4
30		-21.801	6.509E-4
31		-14.036	5.748E-4
32		-11.310	6.970E-4
33		-18.435	8.480E-4
34		-12.529	0.001
35		-38.660	8.861E-4
36		-45.000	5.748E-4
37		-45.000	6.627E-4
38		-45.000	3.992E-4
39		-26.565	2.788E-4
40		-11.310	6.970E-4
41		-21.801	6.509E-4
42		-26.565	8.364E-4
43		-26.565	3.357E-4
44		-26.565	6.509E-4
45		-14.036	5.141E-4
46		-18.435	5.141E-4
47		0.000	6.858E-4
48		-26.565	5.327E-4
49		-56.310	5.748E-4
50		-26.565	3.179E-4
51		-30.964	7.533E-4
52		-51.340	8.388E-4
53		0.000	5.645E-4
54		-18.435	8.480E-4
55		0.000	6.265E-4
56		-14.036	6.509E-4
57		0.000	7.481E-4
58		12.529	0.001
59		-20.556	0.001
60		-26.565	5.914E-4
61		-21.801	7.886E-4
62		0.000	3.792E-4
63		-11.310	6.509E-4
64		-18.435	4.539E-4
65		21.801	5.914E-4
66		0.000	5.611E-4
67		-15.945	9.678E-4
68		0.000	5.611E-4
69		-21.801	7.886E-4
70		-5.711	0.001
71		-18.435	8.684E-4
72		-18.435	4.539E-4
73		-18.435	5.141E-4
74		-18.435	3.179E-4
75		0.000	4.408E-4
76		-26.565	6.509E-4
77		-11.310	5.914E-4
78		-18.435	3.943E-4
79		-18.435	3.943E-4
80		-14.036	5.914E-4
81		0.000	5.645E-4
82		-21.801	7.108E-4
83		-11.310	7.108E-4
84		36.870	7.270E-4
85		0.000	0.001
86		9.462	8.129E-4
87		-26.565	5.914E-4
88		-45.000	7.053E-4
89		-14.036	5.914E-4
90		-11.310	6.715E-4
91		-14.036	5.914E-4
92		-11.310	6.509E-4
93		-45.000	8.388E-4
94		-21.801	6.970E-4
95		-14.036	5.914E-4
96		-30.964	7.533E-4
97		-33.690	4.748E-4
98		-30.964	7.610E-4
99		-18.435	9.077E-4
100		0.000	6.886E-4
101		-14.036	5.914E-4
102		-26.565	3.179E-4
103		-18.435	8.480E-4
104		0.000	6.886E-4
105		-14.036	5.141E-4
106		-26.565	5.914E-4
107		-33.690	8.861E-4
108		-14.036	5.748E-4
109		0.000	3.792E-4
110		-26.565	5.914E-4
111		-18.435	3.943E-4
112		-120.964	6.970E-4
113		0.000	4.408E-4
114		-63.435	5.576E-4
115		-51.340	8.388E-4
116		-45.000	6.627E-4
117		-18.435	3.792E-4
118		-45.000	5.882E-4
119		-33.690	5.026E-4
120		-56.310	5.026E-4
121		-33.690	4.748E-4
122		-14.036	5.748E-4
123		-11.310	6.715E-4
124		0.000	5.026E-4
125		-26.565	3.527E-4
126		0.000	3.179E-4
127		-56.310	4.869E-4
128		-18.435	5.327E-4
129		0.000	1.971E-4
130		-14.036	4.408E-4
131		-153.435	3.117E-4
132		-90.000	4.364E-4
133		-116.565	3.179E-4
134		-33.690	4.496E-4
135		0.000	3.117E-4
136		-98.130	8.926E-4
137		0.000	3.792E-4
138		-90.000	2.494E-4
139		-11.310	5.914E-4
140		0.000	3.741E-4
141		0.000	3.792E-4
142		-45.000	6.172E-4
143		-21.801	7.297E-4
144		-56.310	5.026E-4
145		-26.565	3.357E-4
146		-45.000	3.117E-4
147		-45.000	3.117E-4
148		-116.565	9.496E-4
149		-14.036	5.748E-4
150		-11.310	6.509E-4
151		18.435	8.480E-4
152		-14.036	6.509E-4
153		-11.310	5.748E-4
154		0.000	4.364E-4
155		0.000	4.364E-4
156		-18.435	7.886E-4
157		0.000	5.645E-4
158		-14.036	5.026E-4
159		-14.036	5.914E-4
160		-26.565	5.914E-4
161		-14.036	5.748E-4
162		0.000	3.792E-4
163		-18.435	3.943E-4
164		-45.000	5.290E-4
165		-45.000	5.290E-4
166		-21.801	6.715E-4
167		-21.801	7.108E-4
168		-18.435	8.926E-4
169		-9.462	8.318E-4
170		-18.435	3.943E-4
171		0.000	1.971E-4
172		0.000	1.870E-4
173		-71.565	5.141E-4
174		0.000	6.265E-4
175		-21.801	7.297E-4
176		-14.036	4.539E-4
177		-14.036	5.748E-4
178		26.565	4.748E-4
179		-14.036	5.141E-4
180		-33.690	8.480E-4
181		-26.565	5.327E-4
182		0.000	4.408E-4
183		-36.870	6.627E-4
184		-56.310	4.869E-4
185		-26.565	6.234E-4
186		-18.435	3.943E-4
187		-14.036	4.748E-4
188		-14.036	5.327E-4
189		-18.435	3.357E-4
190		-45.000	3.992E-4
191		-14.036	4.539E-4
192		-18.435	4.539E-4
193		-21.801	5.914E-4
194		-14.036	5.748E-4
195		-26.565	5.914E-4
196		0.000	3.792E-4
197		-14.036	6.509E-4
198		-33.690	4.496E-4
199		-11.310	6.358E-4
200		-135.000	4.869E-4
201		-18.435	4.539E-4
202		0.000	3.792E-4
203		-14.036	5.141E-4
204		-18.435	4.539E-4
205		-18.435	5.141E-4
206		-9.462	7.584E-4
207		-68.199	7.270E-4
208		-14.036	4.539E-4
209		-14.036	5.748E-4
210		-14.036	5.914E-4
211		-11.310	5.748E-4
212		-14.036	5.141E-4
213		-26.565	3.357E-4
214		-14.036	5.748E-4
215		-78.690	7.108E-4
216		-14.036	5.576E-4
217		-26.565	6.970E-4
218		-33.690	5.327E-4
219		-26.565	3.943E-4
220		-126.870	6.419E-4
221		-63.435	5.327E-4
222		-80.538	7.507E-4
223		-108.435	4.748E-4
224		-104.036	5.748E-4
225		-116.565	3.357E-4
226		-60.255	9.516E-4
227		-56.310	3.992E-4
228		0.000	5.026E-4
229		-11.310	6.509E-4
230		-11.310	5.748E-4
231		-14.036	5.141E-4
232		0.000	3.792E-4
233		-11.310	6.509E-4
234		0.000	3.741E-4
235		-36.870	6.234E-4
236		-11.310	6.509E-4
237		0.000	3.117E-4
238		-14.036	5.914E-4
239		-56.310	5.882E-4
240		-18.435	4.539E-4
241		0.000	3.792E-4
242		-26.565	6.509E-4
243		-33.690	4.408E-4
244		-45.000	3.527E-4
245		0.000	5.611E-4
246		-21.801	7.108E-4
247		-18.435	4.539E-4
248		-45.000	3.527E-4
249		-18.435	3.943E-4
250		-18.435	3.943E-4
251		-11.310	6.509E-4
252		0.000	3.179E-4
253		-14.036	6.509E-4
254		-18.435	7.108E-4
255		-53.130	5.748E-4
256		-14.036	6.358E-4
257		0.000	4.408E-4
258		-33.690	5.363E-4
259		-116.565	3.792E-4
260		-36.870	5.748E-4
261		-56.310	5.026E-4
262		-36.870	5.748E-4
263		-18.435	3.943E-4
264		-21.801	5.914E-4
265		-18.435	3.943E-4
266		0.000	2.494E-4
267		-45.000	1.971E-4
268		-26.565	3.792E-4
269		-90.000	2.494E-4
270		-26.565	2.788E-4
271		0.000	3.179E-4
272		-18.435	8.105E-4
273		-63.435	2.788E-4
274		-56.310	5.363E-4
275		-21.801	7.886E-4
276		-18.435	5.141E-4
277		-29.745	0.001
278		-63.435	6.419E-4
279		-81.870	9.537E-4
280		-36.870	0.001
281		-45.000	0.002
282		-26.565	0.001
283		-38.660	7.610E-4
284	Mean	-25.643	5.991E-4
285	SD	27.287	2.176E-4
286	Min	-153.435	1.870E-4
287	Max	36.870	0.002
