# Supplementary material for: Connecting moss lipid droplets to patchoulol biosynthesis
Source: PLoS One. 2020 Dec 7;15(12):e0243620. doi: 10.1371/journal.pone.0243620 (PMC7721168; doi:10.1371/journal.pone.0243620)
Supplement: S3 File — (ZIP) [file pone.0243620.s003.zip › Ole-LP42A-PTS/Results Ole lp42A PTS.xlsx]

## Sheet: Results Ole lp42A PTS (2)
	Angle	Length
1	-21.801	0.0007792
2	-63.435	0.0006403
3	-75.964	0.00059
4	-56.31	0.0009245
5	-45	0.0008367
6	-21.801	0.0006493
7	-26.565	0.0002781
8	-36.87	0.0006219
9	-18.435	0.0004527
10	-33.69	0.0008108
11	-18.435	0.0008459
12	-33.69	0.0004857
13	-14.036	0.0005734
14	-14.036	0.0004527
15	-11.31	0.0006342
16	-11.31	0.0007566
17	-18.435	0.0007866
18	-14.036	0.0005128
19	-21.801	0.0006493
20	-26.565	0.000535
21	0	0.0004397
22	-14.036	0.0005734
23	-21.801	0.0007279
24	11.31	0.0006953
25	-11.31	0.0007566
26	-11.31	0.0007566
27	-45	0.0001967
28	-18.435	0.0004527
29	0	0.0005014
30	21.801	0.0006698
31	-26.565	0.0003349
32	-26.565	0.00059
33	0	0.0006219
34	-11.31	0.0006493
35	0	0.0003171
36	-63.435	0.0003626
37	0	0.0003783
38	-21.801	0.0006125
39	-18.435	0.0003349
40	-18.435	0.0005128
41	-14.036	0.0005128
42	-14.036	0.0005734
43	0	0.0005014
44	-14.036	0.0005128
45	0	0.0006869
46	-26.565	0.0003783
47	0	0.0003171
48	-14.036	0.0005128
49	-18.435	0.0004172
50	-18.435	0.0003933
51	-11.31	0.0007566
52	14.036	0.0006342
53	-26.565	0.0005313
54	0	0.0004353
55	18.435	0.0004397
56	-18.435	0.0005128
57	-11.31	0.00059
58	-21.801	0.0007091
59	-26.565	0.0006493
60	0	0.0003783
61	-33.69	0.0004857
62	-18.435	0.0003626
63	-26.565	0.00059
64	-9.462	0.0007692
65	0	0.0005631
66	-21.801	0.0007514
67	-11.31	0.0006953
68	-36.87	0.0007091
69	-26.565	0.0003171
70	-36.87	0.0006611
71	-26.565	0.0003349
72	-18.435	0.0003349
73	-33.69	0.0005014
74	-26.565	0.0003171
75	-56.31	0.0004485
76	-14.036	0.0005313
77	-26.565	0.0003349
78	-18.435	0.0004527
79	0	0.0003731
80	-45	0.0003518
81	-45	0.0004397
82	-90	0.0001866
83	-30.964	0.0007091
84	-26.565	0.0008662
85	-14.036	0.00059
86	-26.565	0.0006125
87	-45	0.0005734
88	-53.13	0.0005734
89	-18.435	0.0007866
90	-14.036	0.0006493
91	-18.435	0.0007866
92	-18.435	0.0004736
93	-30.964	0.0007514
94	-38.66	0.0007591
95	-18.435	0.0003933
96	-90	0.0004353
97	-26.565	0.0004172
98	-45	0.0004857
99	-9.462	0.0008297
100	0	0.0001866
101	-11.31	0.0006493
102	-26.565	0.00059
103	-45	0.0005734
104	-26.565	0.0006493
105	-53.13	0.0006611
106	-26.565	0.0006125
107	-18.435	0.0005128
108	-71.565	0.0003933
109	0	0.0001967
110	0	0.0005128
111	-11.31	0.00059
112	-45	0.0005277
113	-71.565	0.0003933
114	-33.69	0.0005014
115	0	0.0005597
116	0	0.0004975
117	36.87	0.0006403
118	-21.801	0.0007279
119	-33.69	0.0004736
120	18.435	0.0004527
121	-18.435	0.0005128
122	-53.13	0.0006727
123	-53.13	0.0006219
124	-56.31	0.0005734
125	-33.69	0.0005014
126	-36.87	0.0007091
127	-38.66	0.0008108
128	-36.87	0.0006219
129	-33.69	0.0005277
130	-26.565	0.0006698
131	0	0.0009328
132	-26.565	0.0006125
133	-30.964	0.0007792
134	0	0.0005597
135	-33.69	0.0004736
136	-18.435	0.0008459
137	-30.964	0.0006727
138	-45	0.0005734
139	-45	0.0007036
140	-15.945	0.001
141	-33.69	0.0005014
142	-18.435	0.0003933
143	26.565	0.0002781
144	-14.036	0.0005313
145	-21.801	0.0007866
146	-45	0.0006156
147	-18.435	0.0005313
148	0	0.0001391
149	-18.435	0.0008662
150	-51.34	0.0008839
151	0	0.0002564
152	-26.565	0.0002781
153	-14.036	0.0005128
154	-26.565	0.0003933
155	0	0.0003109
156	-26.565	0.0003349
157	-30.964	0.0007514
158	-45	0.0003982
159	-14.036	0.0005734
160	-26.565	0.0003349
161	-18.435	0.0004736
162	-26.565	0.0006403
163	-38.66	0.0008459
164	-26.565	0.0006493
165	-56.31	0.0005014
166	-26.565	0.0003933
167	-45	0.0004857
168	-26.565	0.0002638
169	-21.801	0.0006493
170	-11.31	0.0006953
171	-26.565	0.0003171
172	-71.565	0.0004172
173	-75.964	0.0004527
174	-33.69	0.0004172
175	0	0.0003171
176	-165.964	0.0005313
177	-135	0.0003982
178	-33.69	0.0009833
179	-14.036	0.0006125
180	-33.69	0.0005313
181	-51.34	0.0008367
182	-56.31	0.0004485
183	-26.565	0.000535
184	-45	0.0004857
185	-18.435	0.0004172
186	-33.69	0.0005313
187	0	0.0004353
188	-90	0.0005597
189	-26.565	0.0006698
190	-20.556	0.001
191	-120.964	0.0008108
192	-68.199	0.00059
193	-20.556	0.001
194	-30.964	0.0008108
195	-36.87	0.0007091
196	-33.69	0.0004857
197	-26.565	0.0003982
198	0	0.0005128
199	-26.565	0.0003933
200	-38.66	0.0007591
201	-21.801	0.0006698
202	-36.87	0.0007091
203	-18.435	0.0008459
204	-18.435	0.0003933
205	-90	0.0005014
206	-90	0.0003171
207	-21.801	0.0007279
208	-18.435	0.0005128
209	-18.435	0.0003933
210	0	0.0003171
211	-63.435	0.0003171
212	-63.435	0.0003171
213	-14.036	0.0006493
214	0	0.0002488
215	-26.565	0.0003171
216	-56.31	0.0003982
217	-18.435	0.0003349
218	-26.565	0.0003349
219	0	0.0003171
220	-53.13	0.0006156
221	-21.801	0.0007514
222	-18.435	0.0003783
223	0	0.000625
224	-33.69	0.0004736
225	-26.565	0.0006953
226	-14.036	0.0005313
227	0	0.0005014
228	-18.435	0.0004527
229	-18.435	0.0004527
230	-33.69	0.0004172
231	-45	0.0004857
232	-45	0.0003982
233	-26.565	0.0005867
234	-53.13	0.0005734
235	-36.87	0.0006727
