# Supplementary material for: Connecting moss lipid droplets to patchoulol biosynthesis
Source: PLoS One. 2020 Dec 7;15(12):e0243620. doi: 10.1371/journal.pone.0243620 (PMC7721168; doi:10.1371/journal.pone.0243620)
Supplement: S3 File — (ZIP) [file pone.0243620.s003.zip › PTS only/PTS only.xls]

	Label	Angle	Length
1		-11.310	7.108E-4
2		-18.435	3.792E-4
3		-18.435	3.943E-4
4		-14.036	4.748E-4
5		-14.036	4.748E-4
6		-18.435	4.408E-4
7		-14.036	5.914E-4
8		-18.435	4.748E-4
9		-14.036	5.748E-4
10		0.000	3.179E-4
11		0.000	3.792E-4
12		-18.435	4.748E-4
13		-14.036	5.141E-4
14		-26.565	3.357E-4
15		-26.565	6.509E-4
16		-26.565	5.327E-4
17		-33.690	4.748E-4
18		-45.000	4.182E-4
19		-18.435	3.792E-4
20		0.000	3.179E-4
21		-18.435	4.539E-4
22		0.000	3.792E-4
23		-18.435	4.748E-4
24		-18.435	3.792E-4
25		0.000	2.571E-4
26		0.000	2.571E-4
27		0.000	4.408E-4
28		-18.435	4.539E-4
29		-15.945	9.077E-4
30		-11.310	6.970E-4
31		-53.130	7.108E-4
32		-14.036	4.748E-4
33		-18.435	4.539E-4
34		-53.130	7.108E-4
35		-9.462	7.584E-4
36		-21.801	7.297E-4
37		0.000	7.507E-4
38		11.310	6.509E-4
39		-14.036	5.026E-4
40		26.565	3.357E-4
41		-14.036	5.141E-4
42		14.036	5.141E-4
43		0.000	5.026E-4
44		-11.310	6.970E-4
45		-168.690	6.970E-4
46		-14.036	6.358E-4
47		-18.435	4.539E-4
48		-8.130	0.001
49		-9.462	7.584E-4
50		-14.036	5.748E-4
51		-11.310	7.297E-4
52		-18.435	9.077E-4
53		-14.036	0.001
54		-23.199	9.268E-4
55		-18.435	7.712E-4
56		0.000	0.001
57		-15.945	9.857E-4
58		59.036	7.270E-4
59		45.000	4.869E-4
60		-18.435	9.077E-4
61		-14.036	5.748E-4
62		-26.565	5.914E-4
63		23.199	9.496E-4
64		0.000	5.645E-4
65		-9.462	7.712E-4
66		-21.801	7.108E-4
67		0.000	6.858E-4
68		-56.310	5.363E-4
69		-18.435	4.539E-4
70		7.125	0.001
71		15.945	9.678E-4
72		14.036	5.645E-4
73		15.945	9.077E-4
74		-26.565	5.914E-4
75		-14.036	5.327E-4
76		-14.036	5.748E-4
77		-21.801	7.297E-4
78		-18.435	4.539E-4
79		-26.565	6.509E-4
80		-14.036	5.748E-4
81		-21.801	6.715E-4
82		0.000	5.026E-4
83		-14.036	5.141E-4
84		-14.036	5.141E-4
85		-11.310	7.584E-4
86		-9.462	7.584E-4
87		-11.310	6.358E-4
88		0.000	4.988E-4
89		0.000	4.364E-4
90		0.000	3.117E-4
91		-14.036	4.539E-4
92		26.565	5.914E-4
93		-18.435	3.943E-4
94		-26.565	5.327E-4
95		-53.130	5.748E-4
96		0.000	4.364E-4
97		-18.435	4.182E-4
98		-14.036	5.914E-4
99		0.000	3.357E-4
100		-14.036	4.748E-4
101		0.000	3.741E-4
102		-14.036	5.748E-4
103		-26.565	1.971E-4
104		0.000	1.870E-4
105		0.000	1.971E-4
106		0.000	1.971E-4
107		0.000	3.117E-4
108		-26.565	2.571E-4
109		-15.945	9.077E-4
110		0.000	5.026E-4
111		-33.690	9.516E-4
112		-14.036	5.141E-4
113		-18.435	4.748E-4
114		-33.690	4.869E-4
115		-14.036	5.748E-4
116		-15.945	9.857E-4
117		-60.255	0.001
118		45.000	8.817E-4
119		21.801	6.970E-4
120		45.000	7.108E-4
121		-11.310	6.358E-4
122		-45.000	5.363E-4
123		-53.130	5.882E-4
124		-26.565	6.140E-4
125		-45.000	6.627E-4
126		0.000	3.741E-4
127		-11.310	7.108E-4
128		-18.435	4.182E-4
129		-45.000	2.248E-4
130		-11.310	7.108E-4
131		-56.310	4.869E-4
132		0.000	5.748E-4
133		-18.435	7.712E-4
134		-11.310	6.509E-4
135		-18.435	7.712E-4
136		-9.462	7.712E-4
137		-36.870	5.748E-4
138		-11.310	5.645E-4
139		0.000	3.792E-4
140		-14.036	4.539E-4
141		-63.435	3.992E-4
142		-71.565	4.539E-4
143		-45.000	4.182E-4
144		-36.870	5.748E-4
145		-26.565	3.357E-4
146		-18.435	5.141E-4
147		-18.435	4.539E-4
148		-45.000	7.935E-4
149		26.565	3.635E-4
150		-14.036	4.408E-4
151		0.000	5.611E-4
152		0.000	5.141E-4
153		-36.870	6.234E-4
154		-45.000	7.507E-4
155		-26.565	3.792E-4
156		-26.565	5.576E-4
157		0.000	4.408E-4
158		-33.690	4.748E-4
159		-18.435	3.943E-4
160		0.000	2.494E-4
161		-26.565	5.882E-4
162		-45.000	4.869E-4
163		-14.036	5.141E-4
164		-14.036	5.327E-4
165		-45.000	7.935E-4
166		-11.310	6.509E-4
167		-11.310	7.886E-4
168		-33.690	5.363E-4
169		-18.435	5.141E-4
170		-14.036	5.141E-4
171		-45.000	4.869E-4
172		-11.310	7.108E-4
173		-21.801	7.297E-4
174		0.000	2.571E-4
175		-33.690	4.748E-4
176		-18.435	4.748E-4
177		-18.435	5.026E-4
178		-18.435	4.539E-4
179		0.000	4.408E-4
180		-18.435	4.539E-4
181		-14.036	5.748E-4
182		-9.462	7.108E-4
183		-53.130	7.053E-4
184		-18.435	3.179E-4
185		-18.435	5.026E-4
186		-14.036	4.539E-4
187		-26.565	2.788E-4
188		-21.801	7.533E-4
189		-26.565	6.234E-4
190		-63.435	6.234E-4
191		-33.690	5.290E-4
192		-33.690	4.748E-4
193		0.000	6.234E-4
194		0.000	5.141E-4
195		-11.310	6.509E-4
196		-26.565	4.748E-4
197		-26.565	5.327E-4
198		-14.036	5.141E-4
199		-18.435	4.182E-4
200		-18.435	3.943E-4
201		-45.000	2.571E-4
202		-18.435	3.792E-4
203		-21.801	7.297E-4
204		-15.945	9.857E-4
205		-38.660	8.861E-4
206		-9.462	7.712E-4
207		-18.435	5.141E-4
208		-18.435	3.792E-4
209		-11.310	7.108E-4
210		0.000	4.988E-4
211		-18.435	4.539E-4
212		-26.565	3.179E-4
213	Mean	-16.472	5.646E-4
214	SD	21.720	1.895E-4
215	Min	-168.690	1.870E-4
216	Max	59.036	0.001
