# Supplementary material for: Connecting moss lipid droplets to patchoulol biosynthesis
Source: PLoS One. 2020 Dec 7;15(12):e0243620. doi: 10.1371/journal.pone.0243620 (PMC7721168; doi:10.1371/journal.pone.0243620)
Supplement: S3 File — (ZIP) [file pone.0243620.s003.zip › WT/WT all Results.xls]

	Angle	Length
1	-14.036	5.748E-4
2	-26.565	6.509E-4
3	-45.000	1.971E-4
4	-14.036	5.914E-4
5	-14.036	6.358E-4
6	-18.435	3.357E-4
7	-18.435	4.408E-4
8	0.000	7.507E-4
9	0.000	4.408E-4
10	-71.565	4.182E-4
11	-63.435	3.943E-4
12	-14.036	5.141E-4
13	-21.801	5.914E-4
14	18.435	4.182E-4
15	-18.435	3.943E-4
16	-26.565	2.571E-4
17	-29.745	0.001
18	-21.801	7.108E-4
19	-26.565	5.327E-4
20	0.000	3.117E-4
21	-45.000	5.290E-4
22	-14.036	5.914E-4
23	14.036	4.539E-4
24	-14.036	4.539E-4
25	0.000	3.792E-4
26	0.000	2.788E-4
27	-14.036	5.748E-4
28	-45.000	5.290E-4
29	-45.000	2.645E-4
30	-26.565	2.571E-4
31	-11.310	6.358E-4
32	0.000	5.026E-4
33	0.000	3.179E-4
34	0.000	2.494E-4
35	-26.565	2.788E-4
36	-18.435	4.539E-4
37	-26.565	2.571E-4
38	-11.310	6.509E-4
39	-14.036	4.539E-4
40	-18.435	3.357E-4
41	-11.310	5.748E-4
42	0.000	3.117E-4
43	-18.435	3.943E-4
44	-18.435	3.943E-4
45	-18.435	3.943E-4
46	0.000	4.408E-4
47	0.000	3.179E-4
48	-18.435	3.792E-4
49	0.000	2.494E-4
50	0.000	4.408E-4
51	-11.310	6.265E-4
52	-18.435	4.539E-4
53	-18.435	3.792E-4
54	-26.565	2.788E-4
55	0.000	5.611E-4
56	-11.310	6.358E-4
57	-26.565	3.792E-4
58	-14.036	5.914E-4
59	-18.435	4.408E-4
60	0.000	3.117E-4
61	0.000	3.179E-4
62	-18.435	3.357E-4
63	-18.435	4.748E-4
64	14.036	5.141E-4
65	0.000	2.571E-4
66	-26.565	6.140E-4
67	-18.435	3.792E-4
68	-18.435	4.408E-4
69	-14.036	5.748E-4
70	-18.435	4.748E-4
71	-14.036	5.748E-4
72	-26.565	6.140E-4
73	-14.036	4.539E-4
74	-18.435	4.182E-4
75	-14.036	5.141E-4
76	-11.310	5.914E-4
77	0.000	5.645E-4
78	-14.036	5.141E-4
79	-21.801	6.509E-4
80	-11.310	6.886E-4
81	0.000	3.792E-4
82	0.000	6.858E-4
83	-18.435	3.943E-4
84	-30.964	7.533E-4
85	-14.036	6.509E-4
86	-21.801	7.108E-4
87	-21.801	5.914E-4
88	-18.435	4.539E-4
89	0.000	2.571E-4
90	-20.556	0.001
91	-14.036	5.914E-4
92	0.000	3.792E-4
93	0.000	3.179E-4
94	-26.565	5.914E-4
95	-11.310	6.886E-4
96	-14.036	5.141E-4
97	-18.435	3.943E-4
98	-26.565	3.357E-4
99	-33.690	4.748E-4
100	0.000	4.364E-4
101	-36.870	6.744E-4
102	0.000	3.179E-4
103	-18.435	4.748E-4
104	-18.435	4.539E-4
105	-18.435	5.141E-4
106	0.000	3.741E-4
107	-14.036	5.748E-4
108	-26.565	5.327E-4
109	-26.565	8.105E-4
110	-14.036	5.141E-4
111	-14.036	5.026E-4
112	-14.036	5.748E-4
113	-18.435	4.182E-4
114	-26.565	8.684E-4
115	-26.565	5.327E-4
116	45.000	5.748E-4
117	56.310	4.408E-4
118	-15.945	9.268E-4
119	-11.310	5.914E-4
120	-18.435	3.792E-4
121	-36.870	6.419E-4
122	-14.036	5.141E-4
123	-15.945	9.537E-4
124	-9.462	9.077E-4
125	-15.945	9.678E-4
126	-18.435	9.268E-4
127	21.801	6.509E-4
128	-9.462	8.200E-4
129	-26.565	1.971E-4
130	-45.000	1.394E-4
131	0.000	2.571E-4
132	-14.036	5.141E-4
133	0.000	3.792E-4
134	-18.435	8.480E-4
135	0.000	1.971E-4
136	-18.435	5.141E-4
137	0.000	5.026E-4
138	0.000	3.357E-4
139	0.000	2.494E-4
140	-26.565	3.357E-4
141	-14.036	5.141E-4
142	14.036	5.327E-4
143	-18.435	3.357E-4
144	0.000	2.571E-4
145	0.000	5.026E-4
146	-33.690	4.748E-4
147	-26.565	3.943E-4
148	-26.565	3.357E-4
149	-18.435	4.539E-4
150	-26.565	3.357E-4
151	0.000	1.247E-4
152	0.000	1.870E-4
153	-18.435	3.792E-4
154	-38.660	8.388E-4
155	-15.945	9.678E-4
156	-11.310	6.509E-4
157	0.000	3.792E-4
158	0.000	1.870E-4
159	0.000	4.364E-4
160	-26.565	2.788E-4
161	0.000	3.792E-4
162	0.000	4.408E-4
163	0.000	4.364E-4
164	-18.435	3.357E-4
165	-21.801	7.297E-4
166	-18.435	4.539E-4
167	-18.435	4.748E-4
168	-18.435	3.943E-4
169	-18.435	3.357E-4
170	-18.435	7.297E-4
171	-18.435	4.182E-4
172	-26.565	3.357E-4
173	-14.036	6.509E-4
174	-18.435	4.539E-4
175	-14.036	5.141E-4
176	-11.310	7.108E-4
177	-11.310	6.509E-4
178	-26.565	5.914E-4
179	0.000	3.117E-4
180	-14.036	5.141E-4
181	-14.036	5.748E-4
182	-18.435	5.327E-4
183	0.000	1.971E-4
184	-26.565	2.248E-4
185	-56.310	5.748E-4
186	-71.565	3.792E-4
187	-14.036	5.748E-4
188	-63.435	4.496E-4
189	0.000	1.247E-4
190	-90.000	1.247E-4
191	-45.000	2.248E-4
192	-45.000	1.394E-4
193	0.000	2.494E-4
194	0.000	4.408E-4
195	-26.565	1.971E-4
196	0.000	3.117E-4
197	-26.565	3.792E-4
198	-18.435	3.943E-4
199	-26.565	3.179E-4
200	0.000	2.494E-4
201	0.000	4.408E-4
202	-33.690	4.748E-4
